# Supplementary material for: How effective are community health workers in managing and preventing perinatal depression in sub-Saharan Africa? A systematic review of quantitative evidence
Source: Health Policy Plan. 2025 Oct 30;41(1):94–116. doi: 10.1093/heapol/czaf084 (PMC12828706; doi:10.1093/heapol/czaf084)
Supplement: czaf084_Supplementary_Data [file czaf084_supplementary_data.zip]

Archive with 3 entries (3 files):
- Supplementary File 1_PRISMA_2020_checklist .docx
- Supplementary File 2_Search Strategy clean.docx
- Supplementary File 3 Full text Studies Excluded with Reason Clean.docx
